# Supplementary material for: Fabrication of Thermal Insulation Bricks Using Pleurotus florida Spent Mushroom
Source: Materials (Basel). 2023 Jul 9;16(14):4905. doi: 10.3390/ma16144905 (PMC10381914; doi:10.3390/ma16144905)
Supplement: Supplementary file 1 [file materials-16-04905-s001.zip]

Archive with 1 entries (1 files):
- materials-2452264-supplementary.pdf
